# Supplementary material for: Tertiary Lymphoid Structures are Linked to Enhanced Antitumor Immunity and Better Prognosis in Muscle‐Invasive Bladder Cancer
Source: Adv Sci (Weinh). 2024 Dec 30;12(7):2410998. doi: 10.1002/advs.202410998 (PMC11831474; doi:10.1002/advs.202410998)
Supplement: Supplementary file 2 — Supporting Information [file ADVS-12-2410998-s002.xlsx]

## Sheet: Table S1
Table S1: Gene symbol of cytokines
AIMP1, ALKAL1, ALKAL2, AREG, BMP1, BMP10, BMP15, BMP2, BMP3, BMP4, BMP5, BMP6, BMP7, BMP8A, BMP8B, C17orf99, C1QTNF4, CCL1, CCL11, CCL13, CCL14, CCL15, CCL16, CCL17, CCL18, CCL19, CCL2, CCL20, CCL21, CCL22, CCL23, CCL24, CCL25, CCL26, CCL27, CCL28, CCL3, CCL3L1, CCL4, CCL4L1, CCL5, CCL7, CCL8, CD40LG, CER1, CKLF, CLCF1, CMTM1, CMTM2, CMTM3, CMTM5, CMTM7, CMTM8, CSF1, CSF2, CSF3, CTF1, CX3CL1, CXC…

## Sheet: Table S2
Table S2. Clinical information and use of samples
ID	cancer subtype	ST_id	scRNA_id	FFPE_id	RNA_id	stage_id	T_id	N_id	M_id	grade_id	gender_id
P6	MIBC	Yes	scRNA	Yes	No	T4aN1Mx	T4	N1	Mx	High	Male
P7	MIBC	Yes	scRNA	Yes	No	T4aN0M0	T4	N0	M0	High	Male
P8	UTUC	No	No	Yes	No	NA	NA	NA	NA	High	Female
P5	MIBC	Yes	scRNA	Yes	No	T2N0M0	T2	NA	M0	High	Male
P9	MIBC	No	scRNA	Yes	No	T3N0M0	T3	NA	M0	High	Female
P10	UTUC	No	No	Yes	No	NA	NA	NA	NA	NA	Male
P11	UTUC	No	No	Yes	No	T2N0M0	T2	N0	M0	High	Male
P12	MIBC	No	scRNA	Yes	No	T2N0M0	T2	N0	M0	High	NA
P13	UTUC	No	No	Yes	No	T2N0M0	T2	N0	M0	High	Male
P14	MIBC	No	scRNA	Yes	No	T3N0M0	T3	N0	M0	High	NA
P15	UTUC	No	No	Yes	No	T3N0M0	T3	N0	M0	High	Female
P16	NMIBC	No	No	Yes	No	T1N0M0	T1	N0	M0	Low	Male
P17	UTUC	No	No	Yes	No	T2N0M0	T2	NA	M0	High	Male
P18	MIBC	No	scRNA	Yes	No	T4aN0M0	T4	N0	M0	High	Male
P19	MIBC	No	No	Yes	Yes	T3N2Mx	T3	N2	Mx	High	Female
P20	NMIBC	No	No	Yes	No	T1N0M0	T1	N0	M0	High	Male
P21	NMIBC	No	No	Yes	No	T1N0M0	T1	N0	M0	High	Male
P22	MIBC	No	No	Yes	Yes	T3N0Mx	T3	N0	Mx	High	Male
P23	NMIBC	No	No	Yes	No	T1N0M0	T1	N0	M0	High	Male
P24	NMIBC	No	No	Yes	No	T1NxMx	T1	Nx	Mx	NA	Male
P25	NMIBC	No	No	Yes	No	TaNxMx	Ta	Nx	Mx	Low	Female
P26	MIBC	No	No	Yes	Yes	T3N0M0	T3	N0	M0	High	Male
P27	NMIBC	No	No	Yes	No	TaN0Mx	Ta	N0	Mx	High	Male
P28	NMIBC	No	No	Yes	No	T1N0Mx	T1	N0	Mx	High	Male
P29	NMIBC	No	No	Yes	No	T1N0M0	T1	N0	M0	Low	Male
P30	NMIBC	No	No	Yes	No	T1N0M0	T1	N0	M0	High	Female
P31	NMIBC	No	No	Yes	No	T1N0M0	T1	N0	M0	High	Male
P32	MIBC	No	No	Yes	Yes	T4aNxMx	T4	Nx	Mx	High	Male
P33	NMIBC	No	No	Yes	No	T1NxMx	T1	Nx	Mx	High	Male
P2	MIBC	Yes	No	Yes	Yes	T3N2M0	T3	N2	M0	High	Male
P4	MIBC	Yes	No	Yes	Yes	T2N0M0	T2	N0	M0	High	Male
P34	MIBC	No	No	Yes	Yes	T2N0M0	T2	N0	M0	High	Male
P35	NMIBC	No	No	Yes	No	TaNxMx	Ta	Nx	Mx	Low	Male
P36	NMIBC	No	No	Yes	No	TisN0Mx	Tis	N0	Mx	Low	Male
P37	MIBC	No	No	Yes	Yes	T2aN1Mx	T2	N1	Mx	High	Male
P38	MIBC	No	No	Yes	Yes	T2aN0Mx	T2	N0	Mx	High	Male
P39	NMIBC	No	No	Yes	No	T1NxMx	T1	Nx	Mx	High	Male
P40	MIBC	No	No	Yes	Yes	T2bNxMx	T2	Nx	Mx	High	NA
P41	MIBC	No	No	No	Yes	T2N0M0	T2	N0	M0	High	Female
P42	NMIBC	No	No	Yes	No	T1N0M0	T1	N0	M0	High	Male
P43	NMIBC	No	No	Yes	No	T1N0M0	T1	N0	M0	High	Male
P44	MIBC	No	No	Yes	Yes	T3N0M0	T3	N0	M0	High	NA
P45	MIBC	No	No	Yes	Yes	T2N0M0	T2	N0	M0	High	Male
P46	MIBC	No	No	No	Yes	T3N0Mx	T3	N0	Mx	High	NA
P47	MIBC	No	No	Yes	Yes	T3aNxMx	T3	Nx	Mx	High	Male
P48	MIBC	No	No	No	Yes	T2N0M0	T2	N0	M0	High	NA
P49	MIBC	No	No	No	Yes	T2aN0M0	T2	N0	M0	High	NA
P50	MIBC	No	No	Yes	Yes	T2aN0M0	T2	N0	M0	High	NA
P51	MIBC	No	No	Yes	Yes	T2bN0Mx	T2	N0	Mx	High	NA
P52	MIBC	No	No	No	Yes	T3N0Mx	T3	N0	Mx	High	NA
P53	MIBC	No	No	Yes	Yes	T2aN0Mx	T2	N0	Mx	High	NA
P54	NMIBC	No	No	Yes	No	TaN0Mx	Ta	N0	Mx	High	Male
P55	MIBC	No	No	No	Yes	T3N0M0	T3	NA	M0	High	NA
P56	MIBC	No	No	Yes	Yes	T2N1Mx	T2	NA	Mx	High	NA
P57	MIBC	No	No	No	Yes	T3N0M0	T3	NA	M0	High	NA
P58	NMIBC	No	No	Yes	No	T1N0M0	T1	N0	M0	High	Male
P59	NMIBC	No	No	Yes	No	T1N0M0	T1	N0	M0	High	Male
P60	MIBC	No	No	No	Yes	T3N0M0	T3	N0	M0	High	NA
P61	MIBC	No	No	No	Yes	T2bN1Mx	T2	N1	Mx	High	NA
P62	MIBC	No	No	Yes	Yes	T2N0M0	T2	N0	M0	High	Male
P63	MIBC	No	No	Yes	No	T2N0M0	T2	N0	M0	High	Male
P64	MIBC	No	No	Yes	Yes	T4aNxM0	T4	Nx	M0	High	NA
P65	MIBC	No	No	Yes	Yes	T2N0Mx	T2	N0	Mx	High	Male
P66	MIBC	No	No	Yes	No	T2N0M0	T2	N0	M0	High	Male
P67	MIBC	No	No	Yes	Yes	T3N0M0	T3	N0	M0	High	Male
P68	MIBC	No	No	No	Yes	T2N0M0	T2	N0	M0	High	NA
P69	MIBC	No	No	Yes	Yes	T2bN0M0	T2	N0	M0	High	Female
P70	MIBC	No	No	Yes	No	T2aN0Mx	T2	N0	Mx	Low	Male
P71	MIBC	No	No	Yes	Yes	T3NxMx	T3	Nx	Mx	High	Female
P72	MIBC	No	No	No	Yes	T3N0Mx	T3	N0	Mx	High	NA
P73	NMIBC	No	No	Yes	No	T1N0M0	T1	N0	M0	High	Female
P74	MIBC	No	No	No	Yes	T3N0M0	T3	N0	M0	High	NA
P75	MIBC	No	No	Yes	Yes	T3N0Mx	T3	N0	Mx	High	NA
P76	MIBC	No	No	Yes	Yes	T2bN0Mx	T2	N0	Mx	High	NA
P77	MIBC	No	No	Yes	Yes	T3N0Mx	T3	N0	Mx	High	NA
P78	MIBC	No	No	Yes	Yes	T3N0Mx	T3	N0	Mx	High	NA
P79	MIBC	No	No	Yes	Yes	T2NxMx	T2	Nx	Mx	Low	NA
P80	MIBC	No	No	Yes	No	T3N0M0	T3	N0	M0	High	NA
P81	MIBC	No	No	Yes	Yes	T4N1Mx	T4	N1	Mx	High	NA
P82	MIBC	No	No	Yes	Yes	T2N0M0	T2	N0	M0	High	NA
P83	MIBC	No	No	No	Yes	T3N0M0	T3	N0	M0	High	NA
P84	MIBC	No	No	Yes	Yes	T2aN0M0	T2	N0	M0	High	NA
P85	MIBC	No	No	Yes	Yes	T3N1M0	T3	N1	M0	High	NA
P86	MIBC	No	No	Yes	Yes	T3N0M0	T3	N0	M0	High	NA
P87	MIBC	No	No	Yes	Yes	T3N1M0	T3	N1	M0	High	NA
P88	MIBC	No	No	Yes	Yes	T2aN0Mx	T2	N0	Mx	Low	NA
P89	MIBC	No	scRNA	Yes	No	T4NxM1	T4	Nx	M1	High	NA
P90	MIBC	No	scRNA	Yes	No	T3N0M0	T3	N0	MO	High	NA
P3	MIBC	Yes	scRNA	Yes	No	T2N0M0	T2	N0	MO	High	NA
P1	MIBC	Yes	scRNA	Yes	No	T2N0M0	T2	NO	MO	High	NA
P91	MIBC	No	scRNA	Yes	No	T2N0M0	T2	NO	MO	NA	NA
